# Supplementary material for: Electrospun Rubber Nanofiber Web-Based Dry Electrodes for Biopotential Monitoring
Source: Sensors (Basel). 2023 Aug 24;23(17):7377. doi: 10.3390/s23177377 (PMC10490276; doi:10.3390/s23177377)
Supplement: Supplementary file 1 [file sensors-23-07377-s001.zip]

Archive with 1 entries (1 files):
- sensors-2429288-supplementary.pdf
